# Supplementary material for: Knowledge, practice and attitude associated with SARS-CoV-2 Delta Variant among adults in Jordan
Source: PLoS One. 2022 Dec 7;17(12):e0278243. doi: 10.1371/journal.pone.0278243 (PMC9728918; doi:10.1371/journal.pone.0278243)
Supplement: S2 File — (ZIP) [file pone.0278243.s002.zip]

Archive with 9 entries (9 files):
- COVID 19 Full and type 1.sav
- Table 1 and 3.sav
- Table 3 etiology (1).sav
- Table 3 etiology (2).sav
- Table 3, risk groups.sav
- Table 3, transmission (1).sav
- Table 3, transmission (2).sav
- Table 4.sav
- Table 5.sav
